# Supplementary material for: Characterization and Construction of Full-Length cDNA Infectious Clone of a Novel BCMV Isolate in Pathogroup III
Source: Plants (Basel). 2025 Nov 2;14(21):3359. doi: 10.3390/plants14213359 (PMC12608598; doi:10.3390/plants14213359)
Supplement: Supplementary file 1 [file plants-14-03359-s001.zip]

Archive with 15 entries (11 files):
- Additional files/
- Additional files/Additional File S1/
- Additional files/Additional File S1/Additional Table/
- Additional files/Additional File S1/Additional Table/Additional Table S1.xlsx
- Additional files/Additional File S1/Additional Table/Additional Table S2.xlsx
- Additional files/Additional File S1/Additional Table/Additional Table S3.xlsx
- Additional files/Additional File S2/
- Additional files/Additional File S2/1.BCMV-DY9(No introns).dna
- Additional files/Additional File S2/2.BCMV-DY9-1(4240 intron).dna
- Additional files/Additional File S2/3.BCMV-DY9-2(2955+4240 introns).dna
- Additional files/Additional File S2/4.BCMV-DY9-3(2431+4240 introns).dna
- Additional files/Additional File S2/5.pBCMV-DY9(No introns).dna
- Additional files/Additional File S2/6.pBCMV-DY9-1(4240 intron).dna
- Additional files/Additional File S2/7.pBCMV-DY9-2(2955+4240 introns).dna
- Additional files/Additional File S2/8.pBCMV-DY9-3(2431+4240 introns).dna
