# Supplementary material for: Characterization and Construction of Full-Length cDNA Infectious Clone of a Novel BCMV Isolate in Pathogroup III
Source: Plants (Basel). 2025 Nov 2;14(21):3359. doi: 10.3390/plants14213359 (PMC12608598; doi:10.3390/plants14213359)
Supplement: Supplementary file 1 [file plants-14-03359-s001.zip › Additional files/Additional File S1/Additional Table/Additional Table S1.xlsx]

## Sheet: Sheet1
Virus	Primer name	Sequence(5'-3')	Reference	Target fragment/bp
SMV	SMV-F	GAGGATGTTAAAGTGCAGAG	This study	1453bp
	SMV-R	GACGTTCATACTCCTTGAC
CMV	CMV 1-F	CCGAACTCATTCGACATTG	This study	586bp
	CMV 1-R	CCATCGGTAACAGCCTGCG
	CMV 2-F	CTGTGGATGTCAGCGAGAGT	This study	1327bp
	CMV 2-R	ATACGTTCTCGAAGGCATC
	CMV 3-F	CATCTATTACCCTAAAGCC	This study	589bp
	CMV 3-R	CCACGACTGACCATTTTAGC
BYMV	BYMV-F	GGTCTCAAAGTAGTGCCAG	This study	712bp
	BYMV-R	CTCGCTTCTGTTGCTCACG
CABMV	CABMV-F	CAGAACATGCACTCCCTC	This study	202bp
	CABMV-R	TATGGCCTCTCCGCTAAG
BCMV	BCMV-det-F	CGGTAGAAGGCAATCTC	This study	1500bp
	BCMV-det-R	GCACAGATTCTCCGCATCC
