# Supplementary material for: Characterization and Construction of Full-Length cDNA Infectious Clone of a Novel BCMV Isolate in Pathogroup III
Source: Plants (Basel). 2025 Nov 2;14(21):3359. doi: 10.3390/plants14213359 (PMC12608598; doi:10.3390/plants14213359)
Supplement: Supplementary file 1 [file plants-14-03359-s001.zip › Additional files/Additional File S1/Additional Table/Additional Table S2.xlsx]

## Sheet: Sheet1
Primer Name	Sequence (5’-3’)	Length (bp)
DY9-5'F	AATTAAAACAACTCGAAAAGACACA	1603
DY9-1R	GATTGAATGTGTTGTCTGCATTG
DY9-2F	ATTACGCGAAATTCTGAGCGTG	1108
DY9-2R	CCTGATCCTGTACTTGCTGTAACCC
DY9-3F	GAACGGCAACTTCATATGGGGTGAG	912/1133(Intron2431)
DY9-3R	CTATACAAGTGTATCAAAAGTGACGG
DY9-4F	ATCCTGCTGATGGGATTGGTTTCACCGTCACT	1363/1584(Intron2955)
DY9-4R	CTACAGCACCACGCACGAGGAAC
DY9-5F	GTTGCAGCAAAATAGGATCATTCCTC	1455/1644（Intron4240）
DY9-5R	GCATTTACACTTGTGAGTCTTCCAAAACC
DY9-6F	TGGAGTCACACTGGATGTCGATTGTGTG	1055
DY9-6R	CAGCTAGGATGGCATCGTTC
DY9-7F	GACATCAACGACCTGAGCAC	1409
DY9-7R	GGTTGCCAAAACCAGTGTTTGTCCC
DY9-8F	GGCTTGACTTCAAATGACTC	1802
DY9-8R	GGTGGTTGTGGCTGTCCAGTTCCTG
DY9-9F	GTTCTTGACACATTCGCTGC	1577
DY9-3’R	AGGAACAACAAACATTGCCGTAGCTAT
N1	GACCACGCGTATCGATGTCGAC	-
N1T(RT)	GACCACGCGTATCGATGTCGAC（T）19V
