# Supplementary material for: Characterization and Construction of Full-Length cDNA Infectious Clone of a Novel BCMV Isolate in Pathogroup III
Source: Plants (Basel). 2025 Nov 2;14(21):3359. doi: 10.3390/plants14213359 (PMC12608598; doi:10.3390/plants14213359)
Supplement: Supplementary file 1 [file plants-14-03359-s001.zip › Additional files/Additional File S1/Additional Table/Additional Table S3.xlsx]

## Sheet: Sheet1
Primer Name	SEQUENCE (5’-3’)	Usage
pCB301-2F	GAATTTCCCCGATCGTTCAAACATTTG	pCB vector
pCB301-1R	CCTCTCCAAATGAAATGAACTTCCTTATATAGAGGAAGG
Intron1-F	GTTTGTTTCTGCTTCTACCTTTGATATATATATAATAATT	Intron1
Intron1-R	CTAAACATCACCATGTTTTGGTCATATATTAGAA
Intron2-F	GTAAGTATGCACTTAAAGAGTATGTGTGG	Intron2
Intron2-R	CTGCACAATTTCAAAGATTGAACCTAAGGA
DY9-2955-Intron-R	CTCTTTAAGTGCATACTTACCTCAATTGCCTTCTCTAGGT	2955 position
DY9-Intron-2955-R	TGGTCTTTGTGTATCCAAACCTGCACAATTTCAAAGATTG
DY9-Intron-2955-F	CAATCTTTGAAATTGTGCAGGTTTGGATACACAAAGACCA
DY9-2431-Intron-R	CACATACTCTTTAAGTGCATACTTACCTTCCTTTGAAATATACATTC	2431 position
DY9-Intron-2431-R	GAAAACATTCAGATAACAGTAACCTGCACAATTTCAAAGATTG
DY9-Intron-2431-F	CAATCTTTGAAATTGTGCAGGTTACTGTTATCTGAATGTTTTC
DY9-4240-Intron-R	AGGTAGAAGCAGAAACAAACCTACAGCACCACGCACGA	4240 position
DY9-Intron-4240-R	AGGCCTGTAGATTTCCCAGAACCTAAACATCACCATGTTT
DY9-Intron-4240-F	AAACATGGTGATGTTTAGGTTCTGGGAAATCTACAGGCCT
pDY9-5'F	CATTTCATTTGGAGAGGAATTAAAACAACTCGAAAAGACACA
DY9-4240R	GTTCCTCGTGCGTGGTGCTGTAG
DY9-7228R	GGTTGCCAAAACCAGTGTTTGTCCC
DY9-7203F	GGGACAAACACTGGTTTTGGCAACC
pDY9-3'R	CGATCGGGGAAATTCTTTTTTTTTTTTTTTTTTTAGGAACAACAAACATTG
DY9-4240F	GTTCTGGGAAATCTACAGGCCTTC
pDY9-4240R	GAACGATCGGGGAAATTCCTACAGCACCACGCACGAGGAA
pDY9-7228R	CGATCGGGGAAATTCGGTTGCCAAAACCAGTGTTTGTCCC
NtUBI-F	TCCAGGACAAGGAGGGTATCC	NtUBI
NtUBI-R	GTCAGCCAAGGTCCTTCCATCC
Actin11-F	TGCATACGTTGGTGATGAGG	Actin11
Actin11-R	AGCCTTGGGGTTAAGAGGAG
DY9-qPCR-CP-1F	TCAACACAAGAGCAACAAAGATG	BCMV-CP
DY9-qPCR-CP-1R	GTCAATGCACCACACCATAAAG
